# Supplementary material for: Effects of microbial-derived long-chain polyunsaturated fatty acids from Aurantiochytrium limacinum BCC52274 and Mortierella sp. on growth and immunity in Litopenaeus vannamei post-larvae
Source: PLoS One. 2025 Jul 31;20(7):e0329358. doi: 10.1371/journal.pone.0329358 (PMC12312968; doi:10.1371/journal.pone.0329358)
Supplement: S1 File — (XLSX) [file pone.0329358.s004.xlsx]

## Sheet: Sheet1
S1 File Fatty acid composition in AL and ARASCO oil			Peak area																				Fatty acid (mg)																		%dry wt (w/w)
Sample	Technical replicates	weight (mg)	C14:0	C15:0	C16:0	C17:0	C18:0	C18:1	C18:2	C18:3	C20.0	C20:1	C20:2	C20:3	C20:4	C22.0	C20:5	C24:0	C22:5	C24:1	C22:6	Total area	C14:0	C15:0	C16:0	C18:0	C18:1	C18:2	C18:3	C20.0	C20:1	C20:2	C20:3	C20:4	C22.0	C20:5	C24:0	C22:5	C24:1	C22:6	C14:0	C15:0	C16:0	C18:0	C18:1	C18:2	C18:3	C20.0	C20:1
AL	AL1	20.1	5075	1430	77478	9711	1634	0	0	0	122	61	0	122	0	0	267	0	9936	212	43379	139716	0.522603	0.147256	7.97838	0.168263	0	0	0	0.0125631	0.00628154	0	0.0125631	0	0	0.0274946	0	1.02317	0.0218309	4.467	2.60002	0.732615	39.6934	0.837128	0	0	0	0.0625028	0.0312514
	AL2	20.4	5138	1440	78087	9497	1587	0	0	0	89	54	0	103	0	0	296	0	9976	202	43458	140430	0.541013	0.151627	8.22228	0.167105	0	0	0	0.00937138	0.00568601	0	0.0108455	0	0	0.0311677	0	1.05044	0.0212699	4.57597	2.65202	0.743269	40.3053	0.819144	0	0	0	0.0459381	0.0278726
ARASCO	ARASCO1	20.3	457	151	14839	9450	13657	41649	10695	4092	1087	371	940	4636	68547	1983	0	1743	0	112	0	164959	0.0483598	0.0159788	1.57026	1.44519	4.4073	1.13175	0.433016	0.115026	0.0392593	0.0994709	0.490582	7.25365	0.209841	0	0.184444	0	0.0118519	0	0.238226	0.0787135	7.73529	7.11914	21.7108	5.5751	2.13308	0.566633	0.193395
	ARASCO2	20.3	474	148	15381	9940	14145	43183	11170	4227	1158	412	894	4803	71163	1980	0	1840	0	125	0	171103	0.0476861	0.0148893	1.54738	1.42304	4.34437	1.12374	0.425252	0.116499	0.0414487	0.0899396	0.483199	7.15926	0.199195	0	0.185111	0	0.0125755	0	0.234907	0.0733465	7.62258	7.01004	21.4008	5.53568	2.09484	0.573887	0.204181
[truncated: 9 more columns]
