# Supplementary material for: Effects of microbial-derived long-chain polyunsaturated fatty acids from Aurantiochytrium limacinum BCC52274 and Mortierella sp. on growth and immunity in Litopenaeus vannamei post-larvae
Source: PLoS One. 2025 Jul 31;20(7):e0329358. doi: 10.1371/journal.pone.0329358 (PMC12312968; doi:10.1371/journal.pone.0329358)
Supplement: S2 File — (XLSX) [file pone.0329358.s005.xlsx]

## Sheet: Sheet1
S2 File Fatty acid composition in Artemia from each feed group
Sample (mg/L)	Technical replicates	weight (mg)	Peak area																		Fatty acid (mg)																		%dry wt (w/w)
			C14:0	C15:0	C16:0	C16.1	C17:0	C18:0	C18:1	C18:2	C18:3	C20.1	C20:2	C20:3	C20:4	C22.0	C20:5	C22:5	C22:6	Total area	C14:0	C15:0	C16:0	C16.1	C17:0	C18:0	C18:1	C18:2	C18:3	C20.1	C20:2	C20:3	C20:4	C22.0	C20:5	C22:5	C22:6	Total Fatty acid	C14:0	C15:0	C16:0	C16.1	C17:0	C18:0	C18:1	C18:2	C18:3	C20.1	C20:2
R	R1	20.1	821	491	14578	5200	53434	7878	28145	9679	43326	6455	3258	0	1230	319	3118	0	0	124498	0.0153647	0.00918891	0.272823	0.0973163	1	0.147434	0.526725	0.181139	0.810832	0.120803	0.0609724	0	0.0230191	0.00596998	0.0583524	0	0	2.32994	0.0764415	0.0457159	1.35733	0.484161	4.97512	0.733504	2.62052	0.901191	4.03399	0.601011	0.303345
	R2	20.4	803	551	14706	5264	53205	7942	28331	9551	43474	6519	3105	0	1257	377	3142	0	0	125022	0.0150926	0.0103562	0.276403	0.0989381	1	0.149272	0.532488	0.179513	0.817104	0.122526	0.0583592	0	0.0236256	0.0070858	0.0590546	0	0	2.34982	0.0739832	0.0507655	1.35491	0.484991	4.90196	0.731724	2.61023	0.879967	4.00541	0.600618	0.286074
A	A1	20.6	3302	1259	51231	4993	53472	7844	25923	9104	40453	6800	3583	0	1401	402	3281	4716	18980	183272	0.0617519	0.023545	0.95809	0.093376	1	0.146694	0.484796	0.170257	0.756527	0.127169	0.067007	0	0.0262006	0.00751795	0.0613592	0.0881957	0.354952	3.42744	0.299767	0.114296	4.65092	0.453281	4.85437	0.712105	2.35338	0.826492	3.67246	0.617327	0.325277
	A2	20.2	3290	1226	50271	4823	52385	7677	25585	8995	40013	6765	3527	0	1293	469	3229	4614	18615	180392	0.0628042	0.0234036	0.959645	0.0920683	1	0.14655	0.488403	0.171709	0.763826	0.12914	0.0673284	0	0.0246826	0.00895294	0.0616398	0.0880786	0.35535	3.44358	0.310912	0.11586	4.75072	0.455784	4.9505	0.725493	2.41784	0.850047	3.78131	0.639307	0.333309
B	B1	20.5	1226	630	20921	5242	54126	8214	28529	9847	44171	6849	4054	0	1488	368	3313	703	2796	138351	0.0226509	0.0116395	0.386524	0.0968481	1	0.151757	0.527085	0.181927	0.816077	0.126538	0.0748993	0	0.0274914	0.00679895	0.061209	0.0129882	0.0516572	2.55609	0.110492	0.0567781	1.88548	0.47243	4.87805	0.740278	2.57115	0.887451	3.98086	0.617259	0.365362
	B2	20.7	1341	612	20476	5055	54791	7897	27525	9348	42496	6525	4443	0	1483	347	3179	695	2892	134314	0.0244748	0.0111697	0.373711	0.0922597	1	0.14413	0.502364	0.170612	0.775602	0.119089	0.08109	0	0.0270665	0.00633316	0.0580205	0.0126846	0.0527824	2.45139	0.118236	0.05396	1.80537	0.445699	4.83092	0.696278	2.42688	0.824212	3.74687	0.575309	0.391739
C	C1	20.3	867	520	15160	5195	53709	7831	27767	9677	42476	6532	4685	0	1591	414	3161	96	356	126328	0.0161425	0.0096818	0.282262	0.0967249	1	0.145804	0.51699	0.180175	0.790854	0.121618	0.0872293	0	0.0296226	0.00770821	0.0588542	0.00178741	0.00662831	2.35208	0.0795199	0.0476936	1.39045	0.476478	4.92611	0.718247	2.54675	0.88756	3.89583	0.599105	0.429701
	C2	20.6	859	517	15174	5152	53941	7249	27516	9529	42455	6479	4606	0	2205	377	3230	87	335	125770	0.0159248	0.00958455	0.281307	0.0955118	1	0.134388	0.510113	0.176656	0.787064	0.120113	0.0853896	0	0.040878	0.00698912	0.0598802	0.00161287	0.00621049	2.33162	0.0773049	0.0465269	1.36557	0.463649	4.85437	0.652367	2.47628	0.857553	3.8207	0.583071	0.414513
D	D1	20.3	842	515	14996	5106	53290	7801	28094	9621	42996	6689	4708	0	2337	512	3169	60	210	127656	0.0158003	0.0096641	0.281404	0.0958153	1	0.146388	0.527191	0.18054	0.806831	0.125521	0.0883468	0	0.0438544	0.00960781	0.0594671	0.00112591	0.0039407	2.3955	0.0778342	0.0476064	1.38622	0.471997	4.92611	0.721122	2.597	0.889362	3.97453	0.618329	0.435206
	D2	20.3	858	520	14922	5232	54544	7713	28037	9612	42545	6545	4744	0	1577	352	3164	46	198	126065	0.0157304	0.00953359	0.273577	0.0959226	1	0.141409	0.514025	0.176225	0.780012	0.119995	0.0869757	0	0.0289124	0.00645351	0.0580082	0.000843356	0.0036301	2.31125	0.0774898	0.0469635	1.34767	0.472525	4.92611	0.696595	2.53214	0.868102	3.84243	0.591108	0.428451
E	E1	20.7	857	514	15562	5431	52489	8130	29417	10061	44503	6706	4384	0	2228	371	3311	0	0	131475	0.0163272	0.00979253	0.296481	0.103469	1	0.15489	0.560441	0.191678	0.847854	0.12776	0.0835223	0	0.042447	0.00706815	0.0630799	0	0	2.50481	0.0788755	0.0473069	1.43228	0.499852	4.83092	0.748259	2.70745	0.925982	4.09591	0.617199	0.403489
	E2	20.7	824	523	14776	5162	52941	7402	27977	9826	43233	6558	4500	0	2205	405	3208	0	0	126599	0.0155645	0.00987892	0.279103	0.0975048	1	0.139816	0.528456	0.185603	0.816626	0.123874	0.0850003	0	0.0416501	0.00765003	0.0605958	0	0	2.39132	0.0751908	0.0477243	1.34832	0.471038	4.83092	0.67544	2.55293	0.896632	3.94505	0.598424	0.410629
[truncated: 8 more columns]
