# Supplementary material for: Effects of microbial-derived long-chain polyunsaturated fatty acids from Aurantiochytrium limacinum BCC52274 and Mortierella sp. on growth and immunity in Litopenaeus vannamei post-larvae
Source: PLoS One. 2025 Jul 31;20(7):e0329358. doi: 10.1371/journal.pone.0329358 (PMC12312968; doi:10.1371/journal.pone.0329358)
Supplement: S3 File — (XLSX) [file pone.0329358.s006.xlsx]

## Sheet: GC data
No.	Method		Sample (mg/L)	Code name	weight (mg)	Area																			Fatty acid (mg)																					%dry wt (w/w)
						C14:0	C15:0	C16:0	C16.1	C17:0	C18:0	C18:1	C18:2	C18:3	C20.1	C20:2	C20:3	C20:4	C22.0	C20:5	C22:5	C22:6	Total area		C14:0	C15:0	C16:0	C16.1	C17:0	C18:0	C18:1	C18:2	C18:3	C20.1	C20:2	C20:3	C20:4	C22.0	C20:5	C22:5	C22:6	Total Fatty acid	mean	SD		C14:0	C15:0	C16:0	C16.1
1	BF3	PL1	PL1	PL1-11	20.5	167	576	6923	2690	55001	5616	8932	3371	10565	1033	535	87	2322	175	5458	182	2145	50777		0.00303631	0.0104725	0.12587	0.0489082	1	0.102107	0.162397	0.0612898	0.192087	0.0187815	0.0097271	0.00158179	0.0422174	0.00318176	0.0992346	0.00330903	0.0389993	0.923201	0.909299	0.0196604		0.0148113	0.0510855	0.614002	0.238577
2				PL1-12	20	145	585	6666	2791	55381	5457	9056	3186	10144	1049	360	88	2290	209	5294	141	2127	49588		0.00261823	0.0105632	0.120366	0.0503963	1	0.0985356	0.163522	0.0575288	0.183168	0.0189415	0.00650042	0.00158899	0.0413499	0.00377386	0.0955924	0.002546	0.0384067	0.895397				0.0130911	0.0528159	0.601831	0.251982
3		PL18	R (Control)	PLR1-1	20.4	142	434	7676	3079	54792	5012	8885	3484	12140	1295	1918	62	1151	0	3318	0	229	48825		0.00259162	0.00792086	0.140093	0.0561943	1	0.0914732	0.162159	0.0635859	0.221565	0.0236348	0.0350051	0.00113155	0.0210067	0	0.0605563	0	0.00417944	0.891097	0.916253	0.035576		0.012704	0.0388278	0.686733	0.275462
4				PLR1-2	20.6	144	472	7257	3117	52807	5210	9188	3634	12477	1274	1923	57	1214	0	3521	0	225	49713		0.00272691	0.00893821	0.137425	0.0590263	1	0.0986612	0.173992	0.0688166	0.236275	0.0241256	0.0364156	0.0010794	0.0229894	0	0.0666768	0	0.0042608	0.941409				0.0132374	0.0433894	0.667111	0.286535
5				PLR2-1	20.5	143	499	7281	2977	49681	5153	8988	3678	12573	1243	2205	67	1152	0	3355	0	275	49589		0.00287836	0.0100441	0.146555	0.0599223	1	0.103722	0.180914	0.0740323	0.253075	0.0250196	0.0443832	0.0013486	0.0231879	0	0.0675308	0	0.00553532	0.998148	0.971172	0.03815		0.0140408	0.0489955	0.714903	0.292304
6				PLR2-2	20.5	144	529	7772	3205	55659	5263	9346	3762	14127	1274	2136	69	1183	0	3450	0	293	52553		0.00258718	0.0095043	0.139636	0.0575828	1	0.0945579	0.167915	0.0675901	0.253813	0.0228894	0.0383765	0.00123969	0.0212544	0	0.0619846	0	0.0052642	0.944196				0.0126204	0.0463625	0.681151	0.280892
7				PLR3-1	20.3	130	568	7226	2859	54151	5140	9104	3613	13146	1067	2132	80	1189	0	3386	0	429	50069		0.00240069	0.0104892	0.133442	0.0527968	1	0.0949198	0.168122	0.0667208	0.242766	0.0197042	0.0393714	0.00147735	0.0219571	0	0.0625289	0	0.00792229	0.924618	0.947521	0.03239		0.0118261	0.0516709	0.657348	0.260083
8				PLR3-2	20.1	132	592	7277	2727	52104	5134	9260	3556	13356	1318	2068	74	1193	0	3440	0	436	50563		0.00253339	0.0113619	0.139663	0.0523376	1	0.0985337	0.177721	0.0682481	0.256333	0.0252956	0.0396899	0.00142024	0.0228965	0	0.0660218	0	0.00836788	0.970425				0.012604	0.0565268	0.694841	0.260386
9			A (DHA100)	PLA1-1	20.6	237	639	10804	2277	52843	5471	8210	2910	9452	1137	2035	76	1711	257	3471	1050	6012	55749		0.00448498	0.0120924	0.204455	0.0430899	1	0.103533	0.155366	0.0550688	0.178869	0.0215166	0.0385103	0.00143822	0.0323789	0.00486346	0.0656851	0.0198702	0.113771	1.05499	1.04108	0.0196708		0.0217718	0.0587011	0.992499	0.209174
10				PLA1-2	20.1	227	674	10401	2112	53175	5393	8040	2890	9342	1170	1916	68	1654	315	3416	1047	5955	54620		0.00426892	0.0126751	0.195599	0.0397179	1	0.10142	0.151199	0.0543488	0.175684	0.0220028	0.036032	0.0012788	0.0311048	0.00592384	0.0642407	0.0196897	0.111989	1.02717				0.0212384	0.0630603	0.973132	0.197602
11				PLA2-1	20.1	220	629	9581	1981	50492	5154	7612	2718	8792	1151	2196	81	1617	252	3356	993	5411	51744		0.00435713	0.0124574	0.189753	0.0392339	1	0.102076	0.150757	0.0538303	0.174127	0.0227957	0.043492	0.00160421	0.0320249	0.00499089	0.066466	0.0196665	0.107165	1.0248	1.00637	0.0260608		0.0216772	0.0619772	0.944044	0.195194
12				PLA2-2	20.4	237	671	10095	2320	55060	5928	7882	2806	9045	1192	2062	68	1711	280	3479	994	5626	54396		0.0043044	0.0121867	0.183345	0.0421359	1	0.107664	0.143153	0.0509626	0.164275	0.0216491	0.0374501	0.00123502	0.0310752	0.00508536	0.0631856	0.018053	0.102179	0.98794				0.0211	0.0597388	0.898752	0.206548
13				PLA3-1	20.6	271	698	11081	2332	54427	5960	8445	3015	9564	1141	2049	76	1809	286	3690	1129	6213	57759		0.00497915	0.0128245	0.203594	0.0428464	1	0.109504	0.155162	0.0553953	0.175722	0.0209639	0.0376468	0.00139637	0.0332372	0.00525474	0.0677972	0.0207434	0.114153	1.06122	1.05065	0.0149471		0.0241706	0.0622549	0.988319	0.207992
14				PLA3-2	20.1	239	677	10498	2291	53142	6056	7947	2862	9309	1064	1916	62	1680	248	3509	1052	5862	55272		0.00449738	0.0127395	0.197546	0.0431109	1	0.113959	0.149543	0.0538557	0.175172	0.0200218	0.0360543	0.00116669	0.0316134	0.00466674	0.0660306	0.019796	0.110308	1.04008				0.022375	0.0633804	0.982817	0.214482
15			B (DHA75:ARA25)	PLB1-1	20.3	185	654	8046	2261	53966	5276	8189	3073	10673	1621	2361	61	1561	304	3290	435	2694	50684		0.00342808	0.0121187	0.149094	0.0418967	1	0.0977653	0.151744	0.0569433	0.197773	0.0300374	0.0437498	0.00113034	0.0289256	0.00563318	0.0609643	0.00806063	0.0499203	0.939184	0.931266	0.011198		0.0168871	0.0596982	0.734453	0.206388
16				PLB1-2	20.2	181	630	7725	2154	53162	5149	8040	2993	10403	1228	2304	61	1528	275	3249	476	2691	49087		0.00340469	0.0118506	0.145311	0.0405177	1	0.0968549	0.151236	0.0562996	0.195685	0.0230992	0.0433392	0.00114744	0.0287423	0.00517287	0.0611151	0.00895376	0.0506189	0.923348				0.0168549	0.0586662	0.719359	0.200582
17				PLB2-1	20.3	179	649	7553	2058	52881	5114	7582	2802	9641	1092	2080	60	1464	266	3149	443	2672	46804		0.00338496	0.0122728	0.14283	0.0389176	1	0.0967077	0.143379	0.0529869	0.182315	0.0206501	0.0393336	0.00113462	0.0276848	0.00503016	0.0595488	0.0083773	0.0505285	0.885082	0.880095	0.00705232		0.0166747	0.0604573	0.703597	0.191712
18				PLB2-2	20.1	195	611	7562	2112	54343	5049	7641	2861	9800	1346	2158	65	1504	290	3192	413	2757	47556		0.00358832	0.0112434	0.139153	0.0388643	1	0.0929099	0.140607	0.0526471	0.180336	0.0247686	0.0397107	0.00119611	0.0276761	0.00533647	0.058738	0.00759987	0.0507333	0.875108				0.0178523	0.0559373	0.692304	0.193354
19				PLB3-1	20.1	165	624	7334	2005	53176	5025	7137	2667	9039	1161	2214	56	1526	251	3187	408	2712	45511		0.0031029	0.0117346	0.137919	0.037705	1	0.0944975	0.134215	0.0501542	0.169983	0.0218332	0.0416353	0.00105311	0.0286972	0.00472017	0.0599331	0.00767263	0.0510005	0.855856	0.876061	0.0285744		0.0154373	0.0583812	0.686166	0.187587
20				PLB3-2	20.5	173	643	7404	1994	52789	5158	7454	2738	9372	1665	2354	63	1555	252	3225	433	2830	47313		0.0032772	0.0121806	0.140256	0.037773	1	0.0977098	0.141204	0.0518669	0.177537	0.0315407	0.0445926	0.00119343	0.0294569	0.00477372	0.0610923	0.00820247	0.0536097	0.896266				0.0159863	0.0594174	0.684178	0.184259
21			C (DHA50:ARA50)	PLC1-1	20.5	180	809	7234	2094	52030	6255	7504	2654	8994	1228	2111	134	2112	241	3081	386	2737	47754		0.00345954	0.0155487	0.139035	0.040246	1	0.120219	0.144224	0.051009	0.172862	0.0236018	0.0405727	0.00257544	0.040592	0.00463194	0.0592158	0.0074188	0.0526043	0.917817	0.916078	0.00245947		0.0168758	0.0758474	0.67822	0.196322
22				PLC1-2	20.2	181	781	7467	2198	52579	6114	7453	2701	9117	1108	2244	90	2126	218	3104	405	2768	48075		0.00344244	0.0148538	0.142015	0.0418038	1	0.116282	0.141749	0.0513703	0.173396	0.0210731	0.0426786	0.00171171	0.0404344	0.00414614	0.059035	0.00770269	0.0526446	0.914338				0.0170418	0.0735339	0.703044	0.206949
23				PLC2-1	20.4	186	746	7468	2296	54021	6924	7902	2758	9234	1048	1895	92	2186	218	3161	418	2716	49248		0.00344311	0.0138094	0.138243	0.042502	1	0.128172	0.146276	0.0510542	0.170934	0.0193999	0.035079	0.00170304	0.0404657	0.00403547	0.0585143	0.00773773	0.0502767	0.911645	0.930953	0.027305		0.016878	0.0676934	0.677659	0.208343
24				PLC2-2	20.4	181	811	7723	2303	52775	6872	8154	2799	9393	927	1994	90	2219	270	3231	472	2711	50150		0.00342965	0.0153671	0.146338	0.0436381	1	0.130213	0.154505	0.0530365	0.177982	0.0175651	0.037783	0.00170535	0.0420464	0.00511606	0.0612222	0.00894363	0.051369	0.950261				0.016812	0.075329	0.717344	0.213912
25				PLC3-1	20.1	168	750	6613	1975	54420	6603	7008	2347	7615	1062	2089	62	2105	199	3000	407	2689	44692		0.0030871	0.0137817	0.121518	0.0362918	1	0.121334	0.128776	0.0431275	0.13993	0.0195149	0.0383866	0.00113929	0.0386806	0.00365674	0.0551268	0.00747887	0.049412	0.821242	0.834557	0.01883		0.0153587	0.0685657	0.604566	0.180556
26				PLC3-2	20.4	144	752	6541	1958	51358	6034	6541	2446	7564	1076	1912	66	2129	239	2950	389	2804	43545		0.00280385	0.0146423	0.127361	0.0381245	1	0.117489	0.127361	0.0476265	0.14728	0.020951	0.0372289	0.0012851	0.0414541	0.00465361	0.0574399	0.00757428	0.0545971	0.847872				0.0137444	0.0717761	0.624318	0.186885
27			D (DHA25:ARA75)	PLD1-1	20	149	778	6612	2258	52080	6612	8253	2736	9895	1063	1723	77	2297	236	3209	172	1035	47105		0.00286098	0.0149386	0.126959	0.0433564	1	0.126959	0.158468	0.0525346	0.189996	0.0204109	0.0330837	0.00147849	0.0441052	0.00453149	0.0616167	0.00330261	0.0198733	0.904474	0.898232	0.00882688		0.0143049	0.0746928	0.634793	0.216782
28				PLD1-2	20.3	191	800	6582	2189	53014	6561	8383	2764	10019	1144	1561	76	2345	237	3254	142	1040	47288		0.00360282	0.0150904	0.124156	0.041291	1	0.12376	0.158128	0.0521372	0.188988	0.0215792	0.0294451	0.00143358	0.0442336	0.00447052	0.06138	0.00267854	0.0196175	0.891991				0.0177479	0.0743367	0.611605	0.203404
29				PLD2-1	20.5	168	787	5822	2031	52271	6312	7083	2578	7981	1123	2291	63	2294	232	2960	179	1209	43113		0.00321402	0.0150561	0.111381	0.0388552	1	0.120755	0.135505	0.0493199	0.152685	0.0214842	0.0438293	0.00120526	0.0438867	0.00443841	0.056628	0.00342446	0.0231295	0.824798	0.826339	0.00217907		0.0156781	0.0734446	0.543322	0.189538
30				PLD2-2	20.6	152	845	5892	1917	53050	6579	7290	2758	8238	1100	2043	71	2327	227	3056	179	1245	43919		0.00286522	0.0159284	0.111065	0.0361357	1	0.124015	0.137418	0.0519887	0.155287	0.0207352	0.0385108	0.00133836	0.0438643	0.00427898	0.057606	0.00337418	0.0234684	0.827879				0.0139088	0.0773222	0.539151	0.175416
31				PLD3-1	20.7	164	778	6603	2229	55093	7119	8222	3416	9509	1197	2470	93	2425	233	3346	150	1183	49137		0.00297678	0.0141216	0.119852	0.0404589	1	0.129218	0.149239	0.0620042	0.172599	0.0217269	0.0448333	0.00168805	0.0440165	0.00422921	0.0607337	0.00272267	0.0214728	0.891892	0.887915	0.00562362		0.0143806	0.0682202	0.578995	0.195453
32				PLD3-2	20.5	185	812	6566	2223	53670	6364	7923	2966	9532	1234	2276	68	2448	227	3304	146	1167	47441		0.00344699	0.0151295	0.12234	0.0414198	1	0.118576	0.147624	0.0552636	0.177604	0.0229924	0.0424073	0.001267	0.0456121	0.00422955	0.0615614	0.00272033	0.021744	0.883939				0.0168146	0.0738024	0.596782	0.202048
33			E (ARA100)	PLE1-1	20.3	201	805	6545	1990	52029	5260	8115	3109	10704	1169	1609	183	2759	247	3182	0	419	46297		0.00386323	0.0154721	0.125795	0.0382479	1	0.101097	0.155971	0.0597551	0.205731	0.0224682	0.0309251	0.00351727	0.0530281	0.00474735	0.0611582	0	0.0080532	0.889831	0.874131	0.0222029		0.0190307	0.0762174	0.619681	0.188413
34				PLE1-2	20.2	189	861	6557	2021	54009	5294	8136	3161	10693	1139	1464	220	2798	212	3191	0	427	46363		0.00349942	0.0159418	0.121406	0.0374197	1	0.0980207	0.150642	0.0585273	0.197986	0.0210891	0.0271066	0.0040734	0.0518062	0.00392527	0.0590827	0	0.00790609	0.858431				0.0173238	0.0789197	0.601018	0.185246
35				PLE2-1	20.4	162	715	6396	2157	53739	6529	8243	3047	10047	1021	1913	164	2789	219	3242	0	488	47132		0.00301457	0.013305	0.11902	0.0401384	1	0.121495	0.15339	0.0567	0.186959	0.0189992	0.035598	0.00305179	0.051899	0.00407525	0.0603286	0	0.00908093	0.877054	0.88403	0.00986521		0.0147773	0.0652208	0.58343	0.196757
36				PLE2-2	20.5	132	862	6587	2668	53599	6551	8377	3197	10017	814	1772	175	2703	225	3207	0	470	47757		0.00246273	0.0160824	0.122894	0.049777	1	0.122222	0.15629	0.0596466	0.186888	0.0151869	0.0330603	0.00326499	0.05043	0.00419784	0.0598332	0	0.00876882	0.891005				0.0120133	0.0784507	0.599483	0.242815
37				PLE3-1	20	133	803	6099	2184	52793	6133	7789	2883	9380	1224	1855	169	2661	234	3003	0	448	44998		0.00251927	0.0152103	0.115527	0.0413691	1	0.116171	0.147538	0.0546095	0.177675	0.0231849	0.0351372	0.00320118	0.0504044	0.00443241	0.0568825	0	0.00848597	0.852348	0.861607	0.0130946		0.0125964	0.0760517	0.577633	0.206846
38				PLE3-2	20.1	172	748	6048	1996	51923	6178	7930	3061	9513	1173	1719	194	2713	232	3093	0	448	45218		0.0033126	0.0144059	0.11648	0.0384415	1	0.118984	0.152726	0.0589527	0.183214	0.0225911	0.0331067	0.0037363	0.0522504	0.00446815	0.059569	0	0.00862816	0.870866				0.0164806	0.0716714	0.579503	0.191251
67		Artemia 18/11/2020	R (Control)	1R1	20.5	796	476	14351	5701	53575	8190	27033	8813	44591	9235	3225	0	1285	354	2247	0	0	126297		0.0148577	0.00888474	0.267867	0.106412	1	0.15287	0.504582	0.164498	0.83231	0.172375	0.060196	0	0.0239851	0.00660756	0.0419412	0	0	2.35739	2.33504	0.0316069		0.0724765	0.0433402	1.30667	0.519081
40				1R2	20.2	794	487	14484	6079	54201	7945	26843	8791	45095	9184	1882	0	1151	303	2312	0	0	125350		0.0146492	0.00898507	0.267228	0.112157	1	0.146584	0.495249	0.162193	0.831996	0.169443	0.0347226	0	0.0212358	0.0055903	0.042656	0	0	2.31269				0.0725207	0.0444806	1.32291	0.555231
41			A (DHA100)	1A1	20.5	900	724	15924	6382	55919	8316	27000	9067	45729	9505	1528	0	1100	360	2523	369	1741	131168		0.0160947	0.0129473	0.284769	0.114129	1	0.148715	0.482841	0.162145	0.817772	0.169978	0.0273252	0	0.0196713	0.00643788	0.0451188	0.00659883	0.0311343	2.34568	2.34691	0.00173834		0.0785108	0.0631576	1.38912	0.556729
42				1A2	20.4	926	733	16351	6395	56923	8012	27315	9357	46979	9796	1565	0	1076	428	2586	392	1752	133663		0.0162676	0.012877	0.287248	0.112345	1	0.140752	0.479859	0.16438	0.825308	0.172092	0.0274933	0	0.0189027	0.00751893	0.0454298	0.0068865	0.0307784	2.34814				0.0797431	0.0631228	1.40808	0.55071
43			B (DHA75:ARA25)	1B1	20.5	951	905	16270	6207	54789	8037	26214	8745	43833	9333	1606	0	1185	330	2449	631	2771	129467		0.0173575	0.0165179	0.296957	0.113289	1	0.14669	0.478454	0.159612	0.800033	0.170344	0.0293125	0	0.0216284	0.00602311	0.0446988	0.0115169	0.0505758	2.36301	2.35978	0.00456815		0.0846707	0.0805752	1.44857	0.55263
44				1B2	20.5	955	880	16114	6119	54744	7894	26077	8599	43984	9360	1595	0	1179	381	2426	627	2817	129007		0.0174448	0.0160748	0.294352	0.111775	1	0.144198	0.476344	0.157077	0.803449	0.170978	0.0291356	0	0.0215366	0.00695967	0.0443154	0.0114533	0.0514577	2.35655				0.0850968	0.0784138	1.43586	0.545243
45			C (DHA50:ARA50)	1C1	20.3	939	801	15863	5597	51729	7688	26212	8726	44255	9236	2716	0	1902	360	2475	363	1656	128789		0.0181523	0.0154845	0.306656	0.108198	1	0.148621	0.506718	0.168687	0.855516	0.178546	0.0525044	0	0.0367685	0.00695935	0.0478455	0.00701734	0.032013	2.48969	2.47663	0.0184646		0.0894202	0.0762785	1.51062	0.532998
46				1C2	20.6	923	777	16364	5926	53972	7910	27230	9203	45564	9373	2631	0	2021	386	2574	377	1705	132964		0.0171015	0.0143964	0.303194	0.109798	1	0.146557	0.504521	0.170514	0.844216	0.173664	0.0487475	0	0.0374453	0.00715186	0.0476914	0.0069851	0.0315905	2.46357				0.0830168	0.0698852	1.47182	0.532998
47			D (DHA25:ARA75)	1D1	20.7	957	846	16697	6128	53551	8400	27407	9016	44490	9130	2767	0	3345	261	2444	521	2209	134618		0.0178708	0.015798	0.311796	0.114433	1	0.15686	0.511792	0.168363	0.830797	0.170492	0.0516704	0	0.0624638	0.00487386	0.0456387	0.00972904	0.0412504	2.51383	2.46092	0.074824		0.0863324	0.076319	1.50626	0.552816
48				1D2	20.1	1036	729	17799	6004	58246	9066	29307	9465	47498	9391	494	0	3505	476	2633	525	2329	140257		0.0177866	0.0125159	0.305583	0.10308	1	0.15565	0.503159	0.1625	0.815472	0.16123	0.00848127	0	0.0601758	0.00817224	0.0452048	0.00901349	0.0399856	2.40801				0.0884907	0.0622681	1.52031	0.512836
49			E (ARA100)	1E1	20.1	763	406	14189	6231	54223	8191	26667	8823	43388	9082	1435	0	2404	218	2177	0	0	123974		0.0140715	0.0074876	0.261679	0.114914	1	0.151061	0.491802	0.162717	0.800177	0.167493	0.0264648	0	0.0443354	0.00402043	0.040149	0	0	2.28637	2.28539	0.0013959		0.0700076	0.0372517	1.30188	0.571713
50				1E2	20.3	775	410	14479	6235	55169	8407	27016	8823	44062	9148	1600	0	2387	443	2243	0	0	126028		0.0140477	0.00743171	0.262448	0.113016	1	0.152386	0.489695	0.159927	0.798673	0.165818	0.0290018	0	0.0432671	0.00802987	0.0406569	0	0	2.2844				0.0692007	0.0366094	1.29285	0.556731
51		Artemia 27/11/2020	R (Control)	2R1	20.1	821	491	14578	5200	53434	7878	28145	9679	43326	6455	3258	0	1230	319	3118	0	0	124498		0.0153647	0.00918891	0.272823	0.0973163	1	0.147434	0.526725	0.181139	0.810832	0.120803	0.0609724	0	0.0230191	0.00596998	0.0583524	0	0	2.32994	2.33988	0.0140552		0.0764415	0.0457159	1.35733	0.484161
52				2R2	20.4	803	551	14706	5264	53205	7942	28331	9551	43474	6519	3105	0	1257	377	3142	0	0	125022		0.0150926	0.0103562	0.276403	0.0989381	1	0.149272	0.532488	0.179513	0.817104	0.122526	0.0583592	0	0.0236256	0.0070858	0.0590546	0	0	2.34982				0.0739832	0.0507655	1.35491	0.484991
53			A (DHA100)	2A1	20.6	3302	1259	51231	4993	53472	7844	25923	9104	40453	6800	3583	0	1401	402	3281	4716	18980	183272		0.0617519	0.023545	0.95809	0.093376	1	0.146694	0.484796	0.170257	0.756527	0.127169	0.067007	0	0.0262006	0.00751795	0.0613592	0.0881957	0.354952	3.42744	3.43551	0.0114145		0.299767	0.114296	4.65092	0.453281
54				2A2	20.2	3290	1226	50271	4823	52385	7677	25585	8995	40013	6765	3527	0	1293	469	3229	4614	18615	180392		0.0628042	0.0234036	0.959645	0.0920683	1	0.14655	0.488403	0.171709	0.763826	0.12914	0.0673284	0	0.0246826	0.00895294	0.0616398	0.0880786	0.35535	3.44358				0.310912	0.11586	4.75072	0.455784
55			B (DHA75:ARA25)	2B1	20.5	1226	630	20921	5242	54126	8214	28529	9847	44171	6849	4054	0	1488	368	3313	703	2796	138351		0.0226509	0.0116395	0.386524	0.0968481	1	0.151757	0.527085	0.181927	0.816077	0.126538	0.0748993	0	0.0274914	0.00679895	0.061209	0.0129882	0.0516572	2.55609	2.50374	0.0740364		0.110492	0.0567781	1.88548	0.47243
56				2B2	20.7	1341	612	20476	5055	54791	7897	27525	9348	42496	6525	4443	0	1483	347	3179	695	2892	134314		0.0244748	0.0111697	0.373711	0.0922597	1	0.14413	0.502364	0.170612	0.775602	0.119089	0.08109	0	0.0270665	0.00633316	0.0580205	0.0126846	0.0527824	2.45139				0.118236	0.05396	1.80537	0.445699
57			C (DHA50:ARA50)	2C1	20.3	867	520	15160	5195	53709	7831	27767	9677	42476	6532	4685	0	1591	414	3161	96	356	126328		0.0161425	0.0096818	0.282262	0.0967249	1	0.145804	0.51699	0.180175	0.790854	0.121618	0.0872293	0	0.0296226	0.00770821	0.0588542	0.00178741	0.00662831	2.35208	2.34185	0.0144681		0.0795199	0.0476936	1.39045	0.476478
58				2C2	20.6	859	517	15174	5152	53941	7249	27516	9529	42455	6479	4606	0	2205	377	3230	87	335	125770		0.0159248	0.00958455	0.281307	0.0955118	1	0.134388	0.510113	0.176656	0.787064	0.120113	0.0853896	0	0.040878	0.00698912	0.0598802	0.00161287	0.00621049	2.33162				0.0773049	0.0465269	1.36557	0.463649
59			D (DHA25:ARA75)	2D1	20.3	842	515	14996	5106	53290	7801	28094	9621	42996	6689	4708	0	2337	512	3169	60	210	127656		0.0158003	0.0096641	0.281404	0.0958153	1	0.146388	0.527191	0.18054	0.806831	0.125521	0.0883468	0	0.0438544	0.00960781	0.0594671	0.00112591	0.0039407	2.3955	2.35337	0.0595688		0.0778342	0.0476064	1.38622	0.471997
60				2D2	20.3	858	520	14922	5232	54544	7713	28037	9612	42545	6545	4744	0	1577	352	3164	46	198	126065		0.0157304	0.00953359	0.273577	0.0959226	1	0.141409	0.514025	0.176225	0.780012	0.119995	0.0869757	0	0.0289124	0.00645351	0.0580082	0.000843356	0.0036301	2.31125				0.0774898	0.0469635	1.34767	0.472525
61			E (ARA100)	2E1	20.7	857	514	15562	5431	52489	8130	29417	10061	44503	6706	4384	0	2228	371	3311	0	0	131475		0.0163272	0.00979253	0.296481	0.103469	1	0.15489	0.560441	0.191678	0.847854	0.12776	0.0835223	0	0.042447	0.00706815	0.0630799	0	0	2.50481	2.44807	0.0802482		0.0788755	0.0473069	1.43228	0.499852
62				2E2	20.7	824	523	14776	5162	52941	7402	27977	9826	43233	6558	4500	0	2205	405	3208	0	0	126599		0.0155645	0.00987892	0.279103	0.0975048	1	0.139816	0.528456	0.185603	0.816626	0.123874	0.0850003	0	0.0416501	0.00765003	0.0605958	0	0	2.39132				0.0751908	0.0477243	1.34832	0.471038
***Extracted 16122020
																																										Sample
																																										PL1
																																										PL18
																																										Artemia 18/11/2020
																																										Artemia 27/11/2020
																																										Sample
																																										PL18
																																										Sample
																																										PL18
[truncated: 34 more columns]

## Sheet: Per treatment
Treatment (DHA:ARA)	Code name	Mean %dry wt (w/w)																										Treatment (DHA:ARA)	Code name	Mean %TFA
		C14:0	C15:0	C16:0	C16.1	C17:0	C18:0	C18:1	C18:2	C18:3	C20.1	C20:2	C20:3	C20:4	C22.0	C20:5	C22:5	C22:6	%TFA	SFA	MUFA	n-3	n-6	PUFA	HUFA	n-3/n-6	DHA/ARA			C14:0	C15:0	C16:0	C16.1	C17:0	C18:0	C18:1	C18:2	C18:3	C20.1	C20:2	C20:3	C20:4	C22.0	C20:5	C22:5	C22:6	SFA	MUFA	n-3
R (Control)	R1	0.0129707	0.0411086	0.676922	0.280999	4.87816	0.463668	0.819759	0.322879	1.11654	0.116486	0.174184	0.00539332	0.107287	0	0.310259	0	0.0205855	4.46904	1.19467	1.21724	1.44738	0.609743	2.05712	0.617709	2.37376	0.191874	R (Control)	R1	0.290249	0.919169	15.1596	6.28809	109.222	10.3727	18.3399	7.22282	24.9812	2.60752	3.89826	0.120821	2.39971	0	6.93918	0	0.46081	26.7417	27.2355	32.3812
	R2	0.0133306	0.047679	0.698027	0.286598	4.87805	0.483609	0.850804	0.345421	1.23631	0.116851	0.201853	0.00631292	0.108396	0	0.315891	0	0.0263403	4.73742	1.24265	1.25425	1.57854	0.661983	2.24053	0.658793	2.38457	0.243		R2	0.28119	1.00644	14.7358	6.05098	103.048	10.203	17.9545	7.28773	26.1179	2.46541	4.25551	0.133203	2.28708	0	6.66521	0	0.556045	26.2264	26.4709	33.3392
	R3	0.012215	0.0540988	0.676094	0.260235	4.95062	0.478901	0.856188	0.334108	1.23559	0.111457	0.195705	0.00717172	0.111038	0	0.318245	0	0.0403287	4.69138	1.22131	1.22788	1.59416	0.648023	2.24219	0.672489	2.46004	0.363197		R3	0.260351	1.15263	14.412	5.5517	105.6	10.2098	18.2483	7.12443	26.3352	2.36885	4.17404	0.153066	2.36708	0	6.78303	0	0.859554	26.0347	26.1689	33.9778
A (DHA100)	A1	0.0215051	0.0608807	0.982815	0.203388	4.91475	0.503582	0.753218	0.268858	0.871174	0.106958	0.183103	0.00667192	0.155965	0.0265404	0.319233	0.097208	0.554722	5.11582	1.59532	1.06356	1.84234	0.614598	2.45694	1.3169	2.99763	3.55671	A (DHA100)	A1	0.420359	1.19009	19.2111	3.97555	96.0709	9.84365	14.7233	5.25546	17.0291	2.09079	3.57908	0.130411	3.04865	0.518853	6.24012	1.90016	10.8433	31.1841	20.7896	36.0127
	A2	0.0213886	0.060858	0.921398	0.200871	4.93854	0.517803	0.725881	0.258815	0.835786	0.109767	0.199978	0.00701758	0.155829	0.0248793	0.320205	0.0931692	0.517021	4.97067	1.54633	1.03652	1.76618	0.621639	2.38782	1.29322	2.84117	3.31788		A2	0.430432	1.22457	18.5373	4.04674	99.4005	10.4292	14.6005	5.20563	16.8097	2.20788	4.01735	0.140775	3.13523	0.500878	6.44073	1.8732	10.4	31.1224	20.8551	35.5236
	A3	0.0232728	0.0628177	0.985568	0.211237	4.91475	0.549267	0.748604	0.268424	0.86226	0.100689	0.181063	0.00629144	0.159313	0.024363	0.328812	0.0995918	0.551469	5.16304	1.64529	1.06053	1.84213	0.615092	2.45722	1.32654	2.99489	3.46154		A3	0.450799	1.21666	19.0891	4.09121	95.1888	10.6377	14.4995	5.199	16.7003	1.95024	3.507	0.121877	3.08575	0.471926	6.36861	1.92899	10.6812	31.8662	20.541	35.6792
B (DHA75:ARA)	B1	0.016871	0.0591822	0.726906	0.203485	4.9383	0.480541	0.748099	0.27961	0.971493	0.13116	0.215033	0.00562428	0.14239	0.0266789	0.301433	0.0420166	0.248251	4.59877	1.31018	1.08274	1.56319	0.642657	2.20585	0.954748	2.43239	1.74346	B (DHA75:ARA25)	B1	0.36687	1.28689	15.8061	4.42455	107.389	10.4496	16.268	6.0802	21.1255	2.84996	4.67599	0.122311	3.09635	0.580012	6.55503	0.913983	5.3987	28.4894	23.5425	33.9932
	B2	0.0172635	0.0581973	0.69795	0.192533	4.95062	0.469315	0.702917	0.261472	0.897649	0.112476	0.195664	0.00577003	0.137035	0.0256644	0.292786	0.0395389	0.250657	4.35689	1.26839	1.00793	1.48063	0.599941	2.08057	0.921451	2.46796	1.82914		B2	0.396244	1.33572	16.0194	4.41907	113.628	10.7717	16.1334	6.00137	20.603	2.58174	4.49094	0.132438	3.14526	0.589067	6.72007	0.907475	5.75314	29.1121	23.1342	33.9837
	B3	0.0157118	0.0588993	0.685172	0.185923	4.92659	0.473385	0.678267	0.251266	0.85586	0.13124	0.212333	0.00553047	0.143232	0.023385	0.298093	0.0390922	0.257622	4.31501	1.25655	0.995429	1.45067	0.612362	2.06303	0.955902	2.36897	1.79863		B3	0.3641	1.36507	15.8819	4.31001	114.208	10.9716	15.7183	5.82356	19.8348	3.03507	4.92007	0.128101	3.31983	0.542069	6.90951	0.905834	5.97022	29.1247	23.0634	33.6204
C (DHA50:ARA50)	C1	0.0169588	0.0746906	0.690632	0.201636	4.91427	0.581044	0.70263	0.251567	0.850813	0.109726	0.204598	0.0105185	0.19909	0.0215601	0.290555	0.0371607	0.258611	4.50179	1.38489	1.01399	1.43714	0.665773	2.10291	1.00053	2.1586	1.29897	C (DHA50:ARA50)	C1	0.376713	1.65932	15.3402	4.4785	109.161	12.908	15.6084	5.58798	18.8991	2.43812	4.54414	0.233906	4.42246	0.479064	6.4542	0.825371	5.74456	30.7633	22.525	31.9232
	C2	0.016845	0.0715112	0.697502	0.211128	4.90196	0.633298	0.737209	0.255124	0.855185	0.0906005	0.178583	0.00835391	0.202236	0.0224302	0.293472	0.0408857	0.249132	4.5635	1.44159	1.03894	1.43867	0.644297	2.08297	0.972662	2.23294	1.23189		C2	0.369299	1.56597	15.2819	4.62717	107.463	13.8812	16.1523	5.59074	18.7399	1.98823	3.91197	0.183136	4.43174	0.490521	6.4306	0.894971	5.46036	31.5889	22.7677	31.5258
	C3	0.0145515	0.0701709	0.614442	0.183721	4.93854	0.589789	0.632498	0.224014	0.709065	0.0998949	0.186736	0.00598379	0.197824	0.0205023	0.277915	0.0371686	0.256732	4.12101	1.30946	0.916113	1.28088	0.614558	1.89544	0.96236	2.08423	1.29778		C3	0.353299	1.70255	14.909	4.45782	119.855	14.3157	15.351	5.43434	17.2047	2.42364	4.53254	0.145147	4.79961	0.497064	6.74361	0.902003	6.22803	31.7776	22.2324	31.0783
D (DHA25:ARA75)	D1	0.0160264	0.0745147	0.623199	0.210093	4.96305	0.622223	0.785647	0.259753	0.940478	0.104178	0.155234	0.00722723	0.219213	0.0223399	0.305224	0.0148539	0.098002	4.45821	1.3583	1.09992	1.35856	0.641427	1.99998	0.799754	2.11802	0.447064	D (DHA25:ARA75)	D1	0.360111	1.6717	13.9778	4.71131	111.335	13.9556	17.624	5.82667	21.0967	2.33794	3.47942	0.162091	4.91766	0.501096	6.84684	0.332715	2.19825	30.4664	24.6732	30.4745
	D2	0.0147935	0.0753834	0.541236	0.182477	4.86621	0.595533	0.664039	0.246479	0.749314	0.102729	0.200374	0.0061881	0.213507	0.0212113	0.277937	0.0165421	0.113376	4.02112	1.24816	0.949244	1.15717	0.666548	1.82372	0.827924	1.73606	0.531015		D2	0.367883	1.87472	13.4598	4.53786	121.016	14.8102	16.5138	6.12969	18.6345	2.5547	4.98284	0.153894	5.30965	0.527491	6.91197	0.411378	2.81951	31.0401	23.6064	28.7774
	D3	0.0155976	0.0710113	0.587888	0.198751	4.85448	0.601331	0.720539	0.284558	0.850086	0.108559	0.211725	0.00716768	0.217569	0.0205315	0.296849	0.0132114	0.104901	4.31028	1.29636	1.02785	1.26505	0.72102	1.98607	0.851424	1.75452	0.482149		D3	0.361859	1.64746	13.6391	4.61106	112.626	13.9513	16.7168	6.60198	19.7222	2.51859	4.91215	0.166301	5.04764	0.476337	6.88699	0.30651	2.43373	30.0761	23.8464	29.3494
E (ARA100)	E1	0.0181773	0.0775686	0.61035	0.18683	4.9383	0.491634	0.757039	0.29205	0.996791	0.107541	0.143266	0.0187459	0.258844	0.021409	0.29688	0	0.039405	4.31653	1.21914	1.05141	1.33308	0.712905	2.04598	0.757141	1.86992	0.152234	E (ARA100)	E1	0.420903	1.79793	14.1399	4.32871	114.436	11.39	17.5383	6.76664	23.092	2.49085	3.31654	0.434895	5.99717	0.495387	6.87783	0	0.91301	28.2441	24.3579	30.8828
	E2	0.0133953	0.0718358	0.591457	0.219786	4.89	0.595884	0.75715	0.28445	0.914057	0.0836079	0.167885	0.0154433	0.250204	0.020227	0.293799	0	0.0436445	4.32283	1.2928	1.06054	1.2515	0.717982	1.96948	0.770975	1.74308	0.174436		E2	0.310057	1.66099	13.6816	5.08156	113.125	13.785	17.515	6.57956	21.1458	1.93536	3.88463	0.357199	5.78866	0.467894	6.7969	0	1.00977	29.9055	24.532	28.9525
	E3	0.0145385	0.0738616	0.578568	0.199049	4.98756	0.586407	0.748762	0.283172	0.899943	0.114159	0.170198	0.0172972	0.255987	0.0221958	0.290388	0	0.042678	4.2972	1.27557	1.06197	1.23301	0.726655	1.95966	0.776549	1.69683	0.166719		E3	0.337974	1.71937	13.4646	4.63386	116.076	13.6461	17.4235	6.58819	20.9417	2.65711	3.96199	0.402302	5.95671	0.516547	6.75691	0	0.993178	29.6846	24.7144	28.6918
[truncated: 6 more columns]
