# Supplementary material for: Effects of microbial-derived long-chain polyunsaturated fatty acids from Aurantiochytrium limacinum BCC52274 and Mortierella sp. on growth and immunity in Litopenaeus vannamei post-larvae
Source: PLoS One. 2025 Jul 31;20(7):e0329358. doi: 10.1371/journal.pone.0329358 (PMC12312968; doi:10.1371/journal.pone.0329358)
Supplement: S4 File — (XLSX) [file pone.0329358.s007.xlsx]

## Sheet: Biomass
Treatment		Biomass
	Tank replicates	(g)	Ave	SD
R	R1	255.052	248.213	6.53041
	R2	247.544
	R3	242.043
A	A1	311.399	312.596	6.01208
	A2	307.273
	A3	319.117
B	B1	283.524	295.77	23.4173
	B2	281.016
	B3	322.771
C	C1	288.403	289.308	33.9173
	C2	323.669
	C3	255.852
D	D1	264.79	250.751	26.5513
	D2	267.335
	D3	220.127
E	E1	264.358	250.111	15.7654
	E2	233.173
	E3	252.801

## Sheet: FCR by weight
Treatment		FCR by weight
	Tank replicates		Ave	SD
R	R1	3.46895	3.50187	0.136831
	R2	3.3845
	R3	3.65216
A	A1	3.05623	3.06665	0.0675415
	A2	3.00493
	A3	3.1388
B	B1	3.16509	3.13654	0.0439468
	B2	3.15859
	B3	3.08593
C	C1	2.96172	3.10472	0.172455
	C2	3.29624
	C3	3.0562
D	D1	3.32193	3.29588	0.0638459
	D2	3.22313
	D3	3.34258
E	E1	3.31905	3.31815	0.00386329
	E2	3.31392
	E3	3.32148

## Sheet: Length
Treatment		Average length
	Tank replicates	(cm)	Ave	SD
R	R1	1.364	1.378	0.0150997
	R2	1.376
	R3	1.394
A	A1	1.446	1.54333	0.103467
	A2	1.532
	A3	1.652
B	B1	1.612	1.57733	0.0306159
	B2	1.554
	B3	1.566
C	C1	1.612	1.65667	0.0521664
	C2	1.714
	C3	1.644
D	D1	1.558	1.46533	0.0892263
	D2	1.458
	D3	1.38
E	E1	1.476	1.49933	0.0213854
	E2	1.518
	E3	1.504

## Sheet: Coefficient
Treatment		%CV
	Tank replicates		Ave	SD
R	R1	16.4776	14.7634	1.62875
	R2	14.5764
	R3	13.2362
A	A1	13.633	14.6816	0.979257
	A2	15.5723
	A3	14.8395
B	B1	14.7569	14.4662	0.95633
	B2	13.3983
	B3	15.2435
C	C1	12.3841	10.8279	1.39525
	C2	10.4107
	C3	9.68881
D	D1	12.2395	16.0121	3.48272
	D2	19.1046
	D3	16.692
E	E1	16.17	14.2447	1.71483
	E2	13.6824
	E3	12.8816

## Sheet: Survival rates
Treatment		%survival
	Tank replicates		Ave	SD
R	R1	79.8241	79.203	2.15817
	R2	76.8023
	R3	80.9825
A	A1	80.5231	82.0094	1.2881
	A2	82.7035
	A3	82.8016
B	B1	79.7392	81.9831	10.0652
	B2	73.2292
	B3	92.9809
C	C1	84.1923	85.4969	6.47336
	C2	92.5232
	C3	79.7752
D	D1	89.9209	91.5886	1.9384
	D2	93.7153
	D3	91.1296
E	E1	82.9934	80.0471	2.88753
	E2	77.2222
	E3	79.9256

## Sheet: Dry weight
Treatment		Average wet body weight
	Tank replicates		Ave	SD
R	R1	4.42719	4.40446	0.0749302
	R2	4.4654
	R3	4.3208
A	A1	5.3457	5.35495	0.0685033
	A2	5.29154
	A3	5.4276
B	B1	4.92904	5.09745	0.260952
	B2	5.39804
	B3	4.96527
C	C1	4.53715	4.57992	0.210977
	C2	4.809
	C3	4.3936
D	D1	4.04011	3.7547	0.366382
	D2	3.88243
	D3	3.34154
E	E1	4.32055	4.60436	0.524675
	E2	4.28273
	E3	5.20981

## Sheet: wet body weight
Treatment		Average dried body weight
	Tank replicates	(mg/ind.)	Ave	SD
R	R1	21.3012	20.9047	0.85311
	R2	21.4875
	R3	19.9256
A	A1	25.7814	25.4146	0.560785
	A2	24.769
	A3	25.6933
B	B1	23.7043	24.1433	1.27824
	B2	25.5832
	B3	23.1425
C	C1	22.8368	22.5132	1.00993
	C2	23.3216
	C3	21.3811
D	D1	19.6314	18.2508	1.88471
	D2	19.0175
	D3	16.1036
E	E1	21.2352	20.8172	0.599741
	E2	20.1301
	E3	21.0864
