# Supplementary material for: Effects of microbial-derived long-chain polyunsaturated fatty acids from Aurantiochytrium limacinum BCC52274 and Mortierella sp. on growth and immunity in Litopenaeus vannamei post-larvae
Source: PLoS One. 2025 Jul 31;20(7):e0329358. doi: 10.1371/journal.pone.0329358 (PMC12312968; doi:10.1371/journal.pone.0329358)
Supplement: S5 File — (XLSX) [file pone.0329358.s008.xlsx]

## Sheet: EF1a
Gene: LvEF1a
Plasmid size: 131+2886 =3017 bp
	Sample	std plasmid conc.(ng)	Cq	Cq	Ave Cq	Copy number
	dH2O	dH2O	34.917	N/A
	pTZ57R-qEF1a	0.01	16.9663	17.1136	17.04	3070000						3.75699e+06
	pTZ57R-qEF1a	0.001	20.8733	21.2552	21.0642	307000						251365
	pTZ57R-qEF1a	0.0001	24.0711	23.6885	23.8798	30700						37891.3
	pTZ57R-qEF1a	1e-05	28.0104	28.2391	28.1247	3070						2185.69
	pTZ57R-qEF1a	1e-06	31.0561	31.3689	31.2125	307						274.403
	pTZ57R-qEF1a	1e-07	34.1122	34.072	34.0921	30.7						39.6201
					LvEF1a			In(x)=	(y-39.567)/-1.488
sample #	Feed group	sample	Cq	Ave Cq	copy number
1	Group R	PL18 R1	22.8725	22.8725	74564.9
2		PL18 R2	22.3002	22.3002	109537
3		PL18 R3	21.286	21.286	216564
4	Group A	PL18 A1	21.6232	21.6232	172653
5		PL18 A2	23.657	23.657	44010.6
6		PL18 A3	21.3205	21.3205	211592
7	Group B	PL18 B1	22.9921	22.9921	68805.7
8		PL18 B2	21.7397	21.7397	159649
9		PL18 B3	21.2101	21.2101	227889
10	Group C	PL18 C1	21.5583	21.5583	180342
11		PL18 C2	21.6853	21.6853	165592
12		PL18 C3	21.8224	21.8224	151016
13	Group D	PL18 D1	21.0813	21.0813	248504
14		PL18 D2	21.1134	21.1134	243197
15		PL18 D3	21.7621	21.7621	157256
16	Group E	PL18 E1	21.5922	21.5922	176282
17		PL18 E2	22.3078	22.3078	108979
18		PL18 E3	22.3247	22.3247	107749

## Sheet: ProPO-I
Gene: LvProPO I
Plasmid size: 156+2886 =3042 bp
	Sample	std plasmid conc.(ng)	Cq	Cq	Ave Cq	Copy number
	dH2O	dH2O			34.1495
	pTZ57R-qLvProPO-I #9	0.1	14.3954	14.9721	14.6837	30455670					3.04516e+07
	pTZ57R-qLvProPO-I #9	0.01	17.519	17.5411	17.53	3045567					3.76142e+06
	pTZ57R-qLvProPO-I #9	0.001	20.5176	21.7446	21.1311	304557					266842
	pTZ57R-qLvProPO-I #9	0.0001	25.0003	24.1021	24.5512	30455.7					21622.5
	pTZ57R-qLvProPO-I #9	1e-05	26.1928	27.3045	26.7487	3045.57					4302.24
	pTZ57R-qLvProPO-I #9	1e-06	30.5667	30.8662	30.7164	304.557					233.118
	pTZ57R-qLvProPO-I #9	1e-07	32.8421	33.6793	33.2607	30.4557					35.9508
								In(x)=	(y-37.074)/-1.464
				LvProPO I	LvEF1a
sample #	Feed group	sample	Cq	copy number	copy number	Gene/EF1a x 10^4	ave	sd
1	Group R	PL18 R1	32.0749	85.9191	74564.9	11.5227	77.9221	116.26
2		PL18 R2	27.5868	2323.99	109537	212.165
3		PL18 R3	30.8061	218.263	216564	10.0785
4	Group A	PL18 A1	29.3259	647.582	172653	37.5077	48.4969	29.5271
5		PL18 A2	30.1226	360.635	44010.6	81.9428
6		PL18 A3	29.5458	550.989	211592	26.0402
7	Group B	PL18 B1	29.8867	428.892	68805.7	62.3338	51.317	14.6821
8		PL18 B2	28.8637	909.495	159649	56.9683
9		PL18 B3	29.056	789.612	227889	34.6489
10	Group C	PL18 C1	28.4247	1255.69	180342	69.6283	151.786	190.059
11		PL18 C2	26.2708	6112.07	165592	369.103
12		PL18 C3	30.6154	251.092	151016	16.6269
13	Group D	PL18 D1	28.2632	1413.84	248504	56.8941	46.5327	14.5354
14		PL18 D2	29.1674	727.573	243197	29.917
15		PL18 D3	28.988	830.111	157256	52.7871
16	Group E	PL18 E1	29.1999	710.393	176282	40.2986	140.699	152.423
17		PL18 E2	27.0512	3444.7	108979	316.09
18		PL18 E3	29.2045	708.02	107749	65.7099

## Sheet: ProPO-II
Gene: LvProPO II
Plasmid size: 161+2886 =3047 bp
	Sample	std plasmid conc.(ng)	Cq	Cq	Ave Cq	Copy number
	dH2O	dH2O	NA	NA
	pTZ57R-qLvProPO-I #9	0.1	13.6456	13.3082	13.4769	30405700					2.46432e+07
	pTZ57R-qLvProPO-I #9	0.01	16.5444	16.1776	16.361	3040570					4.30929e+06
	pTZ57R-qLvProPO-I #9	0.001	21.1736	20.629	20.9013	304057					276861
	pTZ57R-qLvProPO-I #9	0.0001	25.2293	24.0689	24.6491	30405.7					28719.7
	pTZ57R-qLvProPO-I #9	1e-05	28.3144	28.2681	28.2912	3040.57					3175.89
	pTZ57R-qLvProPO-I #9	1e-06	32.2019	32.2544	32.2281	304.057					293.861
	pTZ57R-qLvProPO-I #9	1e-07	NA	NA	#DIV/0!	30.4057					#DIV/0!
								In(x)=	(y-41.628)/-1.654
				LvProPO II	LvEF1a
sample #	Feed group	sample	Cq	copy number	copy number	Gene/EF1a x 10^4	ave	sd
1	Group R	PL18 R1	UD	UD	74564.9	0	0	0
2		PL18 R2	UD	UD	109537	0
3		PL18 R3	UD	UD	216564	0
4	Group A	PL18 A1	34.0867	95.5267	172653	5.53287	2.77542	2.76648
5		PL18 A2	UD	UD	44010.6	0
6		PL18 A3	34.8808	59.1059	211592	2.79339
7	Group B	PL18 B1	UD	UD	68805.7	0	6.25427	5.46209
8		PL18 B2	33.223	161.034	159649	10.0867
9		PL18 B3	32.8836	197.719	227889	8.6761
10	Group C	PL18 C1	34.8917	58.7172	180342	3.25587	4.63214	1.75087
11		PL18 C2	33.8634	109.338	165592	6.60284
12		PL18 C3	34.8293	60.976	151016	4.03772
13	Group D	PL18 D1	31.9165	354.792	248504	14.2771	11.1047	2.74947
14		PL18 D2	32.6044	234.076	243197	9.62496
15		PL18 D3	33.3625	148.01	157256	9.41203
16	Group E	PL18 E1	31.8891	360.715	176282	20.4624	6.82079	11.814
17		PL18 E2	UD	UD	108979	0
18		PL18 E3	UD	UD	107749	0
UD = Under limit of detection

## Sheet: ppA
Gene: LvppA
Plasmid size: 151+2886 = 3037 bp
	Sample	std plasmid conc.(ng)	Cq	Cq	Ave Cq	Copy number
	dH2O	dH2O	NA	NA
	pTZ57R-qLvppA#3	0.1	13.7961	13.6948	13.7455	30505810					2.61396e+07
	pTZ57R-qLvppA#3	0.01	16.8033	16.7398	16.7715	3050581					3.18698e+06
	pTZ57R-qLvppA#3	0.001	20.2166	20.0175	20.117	305058					311170
	pTZ57R-qLvppA#3	0.0001	23.3731	23.2436	23.3084	30505.8					33820.2
	pTZ57R-qLvppA#3	1e-05	26.3234	26.6866	26.505	3050.58					3662.27
	pTZ57R-qLvppA#3	1e-06	30.3022	30.096	30.1991	305.058					280.601
	pTZ57R-qLvppA#3	1e-07	33.6224	33.5062	33.5643	30.5058					27.0241
	pTZ57R-qLvppA#3	1e-08	NA	-		3.05058		In(x)=	(y-38.305)/-1.438
				LvppA	LvEF1a
sample #	Feed group	sample	Cq	copy number	copy number	Gene/EF1a x 10^4	ave	sd
1	Group R	PL18 R1	33.6286	25.8432	74564.9	3.46587	3.75706	1.41309
2		PL18 R2	33.5382	27.5184	109537	2.51225
3		PL18 R3	31.4864	114.629	216564	5.29306
4	Group A	PL18 A1	31.6317	103.612	172653	6.00115	4.50861	1.29291
5		PL18 A2	34.2801	16.4279	44010.6	3.73272
6		PL18 A3	31.9994	80.2351	211592	3.79197
7	Group B	PL18 B1	33.3775	30.7726	68805.7	4.47239	4.3623	0.530867
8		PL18 B2	32.0567	77.1026	159649	4.8295
9		PL18 B3	31.8954	86.2565	227889	3.78502
10	Group C	PL18 C1	31.7843	93.1846	180342	5.1671	3.96087	1.1311
11		PL18 C2	32.3521	62.7848	165592	3.79153
12		PL18 C3	32.8582	44.1568	151016	2.92399
13	Group D	PL18 D1	31.3778	123.621	248504	4.97463	4.56562	0.625589
14		PL18 D2	31.7791	93.5206	243197	3.84546
15		PL18 D3	32.0644	76.6903	157256	4.87677
16	Group E	PL18 E1	32.4048	60.5232	176282	3.43331	5.17093	1.52754
17		PL18 E2	32.3481	62.9601	108979	5.77729
18		PL18 E3	32.2393	67.9057	107749	6.3022

## Sheet: PEN3A
Assay date: 31-03-2022
Gene: LvPEN3a
Plasmid size: 112+2886 = 2998 bp
	Sample	std plasmid conc.(ng)	Cq	Cq	Ave Cq	Copy number
	dH2O	dH2O	NA	NA
	pTZ-qLvPEN3a#1	1				309026500
	pTZ-qLvPEN3a#1	0.1	10.5998	10.6175	10.6086	30902650					4.16943e+07
	pTZ-qLvPEN3a#1	0.01	14.7813	14.9151	14.8482	3090265					2.62904e+06
	pTZ-qLvPEN3a#1	0.001	18.3468	18.7762	18.5615	309026					233622
	pTZ-qLvPEN3a#1	0.0001	22.0745	21.3296	21.7021	30902.7					30156.5
	pTZ-qLvPEN3a#1	1e-05	24.984	25.0852	25.0346	3090.27					3434.82
	pTZ-qLvPEN3a#1	1e-06	28.3591	28.8439	28.6015	309.027					335.791
	pTZ-qLvPEN3a#1	1e-07	32.6124	31.6609	32.1367	30.9027					33.5136
								In(x)=	(y-37.524 )/-1.534)
				LvPEN3a	LvEF1a
sample #	sample	Stage	Ave Cq	copy number	copy number	Gene/EF1a x 10^4	ave	sd
1	Group R	PL18 R1	30.2439	115.102	74564.9	15.4366	8.07536	7.0795
2		PL18 R2	33.4309	14.4148	109537	1.31598
3		PL18 R3	29.7211	161.85	216564	7.47353
4	Group A	PL18 A1	29.218	224.657	172653	13.012	6.72407	5.66083
5		PL18 A2	34.1619	8.95079	44010.6	2.03378
6		PL18 A3	30.3349	108.47	211592	5.12639
7	Group B	PL18 B1	34.0517	9.61737	68805.7	1.39776	11.0923	8.83938
8		PL18 B2	28.7815	298.62	159649	18.7048
9		PL18 B3	28.7732	300.231	227889	13.1745
10	Group C	PL18 C1	29.7742	156.34	180342	8.66908	10.0801	3.43713
11		PL18 C2	29.17	231.799	165592	13.9982
12		PL18 C3	30.2538	114.365	151016	7.57305
13	Group D	PL18 D1	28.3059	407.165	248504	16.3847	10.7215	5.44265
14		PL18 D2	29.0586	249.268	243197	10.2496
15		PL18 D3	30.6739	86.9642	157256	5.53009
16	Group E	PL18 E1	29.5576	180.042	176282	10.2133	5.55769	4.0368
17		PL18 E2	31.9696	37.3704	108979	3.42915
18		PL18 E3	32.1765	32.6547	107749	3.03062

## Sheet: SOD
Assay date: 22-02-2022
Gene: LvSOD
Plasmid size: 154+2886 = 3040 bp
sample: Fi project_ cDNA#1-36-WSSV challenge, cDNA#37-55-Feed exp
Assay by: NGA
Calculated by: NGA
	Sample	std plasmid conc.(ng)	Cq	Cq	Ave Cq	Copy number
	dH2O	dH2O	NA
	pTZ57R-qLvSOD#3	0.1	10.0617	10.1921	10.1269	30475710					3.78336e+07
	pTZ57R-qLvSOD#3	0.01	14.0962	14.0886	14.0924	3047571					2.82832e+06
	pTZ57R-qLvSOD#3	0.001	18.1918	18.0891	18.1404	304757					200326
	pTZ57R-qLvSOD#3	0.0001	20.7068	20.7068	20.7068	30475.7					37392.6
	pTZ57R-qLvSOD#3	1e-05	24.4447	24.4447	24.4447	3047.57					3243.91
	pTZ57R-qLvSOD#3	1e-06	28.0465	28.0465	28.0465	304.757					307.629
				LvSOD	LvEF1a
sample #	sample	Stage	Cq	copy number	copy number	Gene/EF1a x 10^3	ave	sd
1	Group R	PL18 R1	26.8443	675.299	74564.9	9.05653	16.9162	7.43896
2		PL18 R2	24.7759	2612.15	109537	23.8472
3		PL18 R3	24.1771	3864.56	216564	17.8449
4	Group A	PL18 A1	24.258	3665.34	172653	21.2295	22.1724	3.851
5		PL18 A2	26.0142	1162.2	44010.6	26.4072
6		PL18 A3	24.1263	3994.93	211592	18.8804
7	Group B	PL18 B1	25.4939	1633.27	68805.7	23.7375	20.6903	3.17544
8		PL18 B2	24.3992	3341.91	159649	20.9328
9		PL18 B3	24.1377	3965.38	227889	17.4005
10	Group C	PL18 C1	24.4584	3215.03	180342	17.8274	19.3342	2.35771
11		PL18 C2	24.2638	3651.52	165592	22.0513
12		PL18 C3	24.7045	2737.01	151016	18.124
13	Group D	PL18 D1	24.6305	2872.83	248504	11.5605	15.4329	3.54691
14		PL18 D2	24.1463	3943.23	243197	16.2141
15		PL18 D3	24.6092	2913.03	157256	18.5241
16	Group E	PL18 E1	24.7539	2650.01	176282	15.0328	17.3232	2.01015
17		PL18 E2	25.2018	1977.17	108979	18.1427
18		PL18 E3	25.1652	2025.06	107749	18.7942
