# Supplementary material for: Effects of microbial-derived long-chain polyunsaturated fatty acids from Aurantiochytrium limacinum BCC52274 and Mortierella sp. on growth and immunity in Litopenaeus vannamei post-larvae
Source: PLoS One. 2025 Jul 31;20(7):e0329358. doi: 10.1371/journal.pone.0329358 (PMC12312968; doi:10.1371/journal.pone.0329358)
Supplement: S6 File — (XLSX) [file pone.0329358.s009.xlsx]

## Sheet: Sheet1
PL17_rep1	treatment	PGE1	PGE2	PGD2	PGF2α	15d-PGJ2	Resolvin D2	(±)5-HETE	(±)8-HETE	(±)9-HETE	(±)11-HETE	12(R)-HETE	(±)5-HEPE	(±)8-HEPE	(±)9-HEPE	(±)12-HEPE	(±)15-HEPE	(±)18-HEPE	ARA	DHA	EPA
	R	UD	UD	UD	36.6146	8.11569	UD	UD	4.60784	UD	2.71954	20.9252	UD	421.426	UD	173.205		1.43067	3434.97	1967.74	13459.4
	A	UD	UD	UD	38.178	13.5372	UD	4.18045	8.50901	UD	4.98902	55.1439	4.2353	505.784	UD	258.853		4.54513	5618.89	16444	21654.2
	B	UD	UD	UD	26.874	12.3345	UD	UD	6.87258	UD	3.75623	40.1246	2.07752	444.665	UD	234.993		2.57112	2658.38	9639.13	16886
	C	UD	UD	UD	62.3672	11.0174	UD	UD	15.1075	UD	5.99775	81.0217	2.68501	427.971	UD	201.051		2.24107	2616.29	7830.13	15493.9
	D	UD	UD	UD	28.1033	16.8263	UD	UD	24.7607	UD	6.01433	72.8946	UD	498.496	UD	173.32		1.71903	2226.01	3356.61	14002.5
	E	UD	UD	UD	24.9696	27.6117	UD	2.89749	9.76128	UD	7.93353	99.1599	2.27717	256.302	UD	194.088		3.30158	3497.7	2042.53	17358.6
PL17_rep2	treatment	PGE1	PGE2	PGD2	PGF2α	15d-PGJ2	Resolvin D2	(±)5-HETE	(±)8-HETE	(±)9-HETE	(±)11-HETE	12(R)-HETE	(±)5-HEPE	(±)8-HEPE	(±)9-HEPE	(±)12-HEPE	(±)15-HEPE	(±)18-HEPE	ARA	DHA	EPA
	Control	UD	UD	UD	41.5862	5.62515	UD	UD	4.17382	UD	5.14594	34.2883	5.4693	401.673	UD	312.268		5.09277	2253.17	1989	21802
	A	UD	UD	UD	27.5981	6.24289	UD	UD	4.81848	UD	5.60145	74.5137	2.65168	311.61	UD	376.023	5.57728	5.87012	8302.48	19965.7	24762.3
	B	UD	UD	UD	13.225	16.243	UD	UD	27.9519	UD	7.05149	61.8021	4.74783	801.658	UD	266.055		4.8864	1930.65	6812.89	16011
	C	UD	UD	UD	14.7831	17.5802	UD	UD	26.4376	UD	6.51416	72.261	4.10176	508.271	UD	190.995		2.7317	1861.6	5833.57	11743.7
	D	UD	UD	UD	9.48696	17.4956	UD	UD	49.5102	UD	8.15318	85.0175	UD	579.611	UD	192.792		2.39454	1676.93	2586.88	11934.8
	E	UD	UD	UD	22.5108	20.5295	UD	UD	81.1942	UD	11.2128	105.79	UD	712.805	UD	146.142		2.69418	2328.31	1576.32	13982.1
PL17_rep3	treatment	PGE1	PGE2	PGD2	PGF2α	15d-PGJ2	Resolvin D2	(±)5-HETE	(±)8-HETE	(±)9-HETE	(±)11-HETE	12(R)-HETE	(±)5-HEPE	(±)8-HEPE	(±)9-HEPE	(±)12-HEPE	(±)15-HEPE	(±)18-HEPE	ARA	DHA	EPA
	Control	UD	UD	UD	UD	5.64234	UD	UD	8.62213	UD	2.76637	20.0866	UD	408.362	UD	85.2898		1.52216	1122.77	1220.3	8793.28
	A	UD	UD	UD	11.9	6.4983	UD	UD	20.1602	UD	4.63302	33.8863	1.4962	453.454	UD	155.102		2.28146	1446.85	6926.28	11122.2
	B	UD	UD	UD	UD	9.1758	UD	UD	27.8316	UD	4.95844	39.4691	1.89432	502.733	UD	164.101		4.25299	1375.63	4260.48	10340.9
	C	UD	UD	UD	UD	11.1269	UD	UD	17.7633	UD	4.68984	43.4287	1.35732	371.958	UD	120.499		1.12874	1195.68	3282.28	7154.41
	D	UD	UD	UD	UD	14.6536	UD	UD	22.8065	UD	5.75584	48.9728	UD	401.994	UD	126.991		1.31431	1374.67	1999.66	7374.17
	E	UD	UD	UD	16.1559	13.3398	UD	UD	104.48	UD	12.7252	74.9952	UD	651.68	UD	134.863		1.43264	1719.76	864.753	8170.84
PL17	treatment	PGE1	PGE2	PGD2	PGF2α	15d-PGJ2	Resolvin D2	(±)5-HETE	(±)8-HETE	(±)9-HETE	(±)11-HETE	12(R)-HETE	(±)5-HEPE	(±)8-HEPE	(±)9-HEPE	(±)12-HEPE	(±)15-HEPE	(±)18-HEPE	ARA	DHA	EPA
	R	UD	UD	UD	36.6146	8.11569	UD	UD	4.60784	UD	2.71954	20.9252	UD	421.426	UD	173.205	0	1.43067	3434.97	1967.74	13459.4
	Control	UD	UD	UD	41.5862	5.62515	UD	UD	4.17382	UD	5.14594	34.2883	5.4693	401.673	UD	312.268	0	5.09277	2253.17	1989	21802
	Control	UD	UD	UD	UD	5.64234	UD	UD	8.62213	UD	2.76637	20.0866	UD	408.362	UD	85.2898	0	1.52216	1122.77	1220.3	8793.28
	Mean	#DIV/0!	#DIV/0!	#DIV/0!	39.1004	6.46106	#DIV/0!	#DIV/0!	5.80126	#DIV/0!	3.54395	25.1001	5.4693	410.487	#DIV/0!	190.255	0	2.68187	2270.3	1725.68	14684.9
	SD	#DIV/0!	#DIV/0!	#DIV/0!	3.51551	1.43297	#DIV/0!	#DIV/0!	2.45256	#DIV/0!	1.38756	7.96828	#DIV/0!	10.0464	#DIV/0!	114.446	0	2.0884	1156.2	437.802	6590.39
	A	UD	UD	UD	38.178	13.5372	UD	4.18045	8.50901	UD	4.98902	55.1439	4.2353	505.784	UD	258.853	0	4.54513	5618.89	16444	21654.2
	A	UD	UD	UD	27.5981	6.24289	UD	UD	4.81848	UD	5.60145	74.5137	2.65168	311.61	UD	376.023	5.57728	5.87012	8302.48	19965.7	24762.3
	A	UD	UD	UD	11.9	6.4983	UD	UD	20.1602	UD	4.63302	33.8863	1.4962	453.454	UD	155.102	0	2.28146	1446.85	6926.28	11122.2
	Mean	#DIV/0!	#DIV/0!	#DIV/0!	25.892	8.75947	#DIV/0!	4.18045	11.1626	#DIV/0!	5.0745	54.5147	2.79439	423.616	#DIV/0!	263.326	1.85909	4.23224	5122.74	14445.3	19179.6
	SD	#DIV/0!	#DIV/0!	#DIV/0!	13.2218	4.13962	#DIV/0!	#DIV/0!	8.00771	#DIV/0!	0.489838	20.321	1.37512	100.467	#DIV/0!	110.528	3.22005	1.81468	3454.64	6745.57	7148.82
	B	UD	UD	UD	26.874	12.3345	UD	UD	6.87258	UD	3.75623	40.1246	2.07752	444.665	UD	234.993	0	2.57112	2658.38	9639.13	16886
	B	UD	UD	UD	13.225	16.243	UD	UD	27.9519	UD	7.05149	61.8021	4.74783	801.658	UD	266.055	0	4.8864	1930.65	6812.89	16011
	B	UD	UD	UD	UD	9.1758	UD	UD	27.8316	UD	4.95844	39.4691	1.89432	502.733	UD	164.101	0	4.25299	1375.63	4260.48	10340.9
	Mean	#DIV/0!	#DIV/0!	#DIV/0!	20.0495	12.5845	#DIV/0!	#DIV/0!	20.8854	#DIV/0!	5.25539	47.1319	2.90656	583.018	#DIV/0!	221.716	0	3.9035	1988.22	6904.17	14412.7
	SD	#DIV/0!	#DIV/0!	#DIV/0!	9.6513	3.54024	#DIV/0!	#DIV/0!	12.1356	#DIV/0!	1.66758	12.709	1.59722	191.56	#DIV/0!	52.2575	0	1.19655	643.311	2690.48	3553.25
	C	UD	UD	UD	62.3672	11.0174	UD	UD	15.1075	UD	5.99775	81.0217	2.68501	427.971	UD	201.051	0	2.24107	2616.29	7830.13	15493.9
	C	UD	UD	UD	14.7831	17.5802	UD	UD	26.4376	UD	6.51416	72.261	4.10176	508.271	UD	190.995	0	2.7317	1861.6	5833.57	11743.7
	C	UD	UD	UD	UD	11.1269	UD	UD	17.7633	UD	4.68984	43.4287	1.35732	371.958	UD	120.499	0	1.12874	1195.68	3282.28	7154.41
	Mean	#DIV/0!	#DIV/0!	#DIV/0!	38.5751	13.2415	#DIV/0!	#DIV/0!	19.7695	#DIV/0!	5.73392	65.5705	2.7147	436.066	#DIV/0!	170.848	0	2.03383	1891.19	5648.66	11464
	SD	#DIV/0!	#DIV/0!	#DIV/0!	33.647	3.7578	#DIV/0!	#DIV/0!	5.92549	#DIV/0!	0.94034	19.6693	1.37246	68.5161	#DIV/0!	43.8924	0	0.821328	710.77	2279.55	4176.75
	D	UD	UD	UD	28.1033	16.8263	UD	UD	24.7607	UD	6.01433	72.8946	UD	498.496	UD	173.32	0	1.71903	2226.01	3356.61	14002.5
	D	UD	UD	UD	9.48696	17.4956	UD	UD	49.5102	UD	8.15318	85.0175	UD	579.611	UD	192.792	0	2.39454	1676.93	2586.88	11934.8
	D	UD	UD	UD	UD	14.6536	UD	UD	22.8065	UD	5.75584	48.9728	UD	401.994	UD	126.991	0	1.31431	1374.67	1999.66	7374.17
	Mean	#DIV/0!	#DIV/0!	#DIV/0!	18.7951	16.3251	#DIV/0!	#DIV/0!	32.3592	#DIV/0!	6.64112	68.9616	#DIV/0!	493.367	#DIV/0!	164.368	0	1.80929	1759.2	2647.72	11103.8
	SD	#DIV/0!	#DIV/0!	#DIV/0!	13.1637	1.48581	#DIV/0!	#DIV/0!	14.8854	#DIV/0!	1.31585	18.3414	#DIV/0!	88.9194	#DIV/0!	33.802	0	0.545745	431.592	680.516	3391.39
	E	UD	UD	UD	24.9696	27.6117	UD	2.89749	9.76128	UD	7.93353	99.1599	2.27717	256.302	UD	194.088	0	3.30158	3497.7	2042.53	17358.6
	E	UD	UD	UD	22.5108	20.5295	UD	UD	81.1942	UD	11.2128	105.79	UD	712.805	UD	146.142	0	2.69418	2328.31	1576.32	13982.1
	E	UD	UD	UD	16.1559	13.3398	UD	UD	104.48	UD	12.7252	74.9952	UD	651.68	UD	134.863	0	1.43264	1719.76	864.753	8170.84
	Mean	#DIV/0!	#DIV/0!	#DIV/0!	21.2121	20.4937	#DIV/0!	2.89749	65.1452	#DIV/0!	10.6238	93.3151	2.27717	540.262	#DIV/0!	158.364	0	2.47613	2515.26	1494.53	13170.5
	SD	#DIV/0!	#DIV/0!	#DIV/0!	4.54809	7.13602	#DIV/0!	#DIV/0!	49.3567	#DIV/0!	2.44952	16.2081	#DIV/0!	247.809	#DIV/0!	31.4475	0	0.953358	903.594	593.131	4647.32
