# Supplementary material for: Effects of microbial-derived long-chain polyunsaturated fatty acids from Aurantiochytrium limacinum BCC52274 and Mortierella sp. on growth and immunity in Litopenaeus vannamei post-larvae
Source: PLoS One. 2025 Jul 31;20(7):e0329358. doi: 10.1371/journal.pone.0329358 (PMC12312968; doi:10.1371/journal.pone.0329358)
Supplement: S7 File — (XLSX) [file pone.0329358.s010.xlsx]

## Sheet: WSSV
Treatment
	Tank replicates	Cq	Copy number/ng DNA	Average	Standard Deviation
R	R1	23.3055	5.61359e+06	4.50307e+06	1.92448e+06
	R2	23.3052	5.61475e+06
	R3	24.6104	2.28087e+06
A	A1	25.0655	1.66601e+06	1.11206e+06	492392
	A2	26.2726	724176
	A3	25.8854	945987
B	B1	24.885	1.88697e+06	2.19193e+06	1.14767e+06
	B2	24.0061	3.46128e+06
	B3	25.508	1.22754e+06
C	C1	25.4165	1.30754e+06	1.58817e+06	557783
	C2	24.6427	2.23054e+06
	C3	25.5093	1.22644e+06
D	D1	25.1281	1.59554e+06	1.34356e+06	482787
	D2	26.1522	786913
	D3	25.081	1.64822e+06
E	E1	26.3596	681930	1.07619e+06	743001
	E2	26.5131	613411
	E3	24.85	1.93322e+06

## Sheet: Vibrio
Treatment									% rps
	Tank replicates	Survival no. (individual)			% survival						Ave RPS		STDEV
		Control	High dose	Low dose	Control	Ave for control	High dose	Low dose	High dose	Low dose	High dose	Low dose	High dose	Low dose
R (Control)	R1	14	2	4	70	71.6667	10	20	13.9535	27.907	13.9535	13.9535	2.17558e-15	13.9535
	R2	15	2	2	75	71.6667	10	10	13.9535	13.9535
	R3	14	2	0	70	71.6667	10	0	13.9535	0
A (100:0 DHA: ARA)	A1	11	2	6	55	58.3333	10	30	17.1429	51.4286	14.2857	22.8571	4.94872	26.1861
	A2	9	1	2	45	58.3333	5	10	8.57143	17.1429
	A3	15	2	0	75	58.3333	10	0	17.1429	0
B (25:75 DHA: ARA)	B1	12	3	2	60	55	15	10	27.2727	18.1818	33.3333	36.3636	10.4973	15.7459
	B2	13	3	5	65	55	15	25	27.2727	45.4545
	B3	8	5	5	40	55	25	25	45.4545	45.4545
C (50:50 DHA: ARA)	C1	16	0	4	80	70	0	20	0	28.5714	4.7619	11.9048	4.12393	14.869
	C2	16	1	0	80	70	5	0	7.14286	0
	C3	10	1	1	50	70	5	5	7.14286	7.14286
D (25:75 DHA: ARA)	D1	15	0	3	75	65	0	15	0	23.0769	10.3704	17.2161	10.0206	8.76254
	D2	15	3	3	75	70	15	15	20	21.4286
	D3	9	1	1	45	70	5	5	11.1111	7.14286
E (0: 100 DHA: ARA)	E1	15	5	4	75	66.6667	25	20	33.3333	30	13.8889	30	17.3472	0
	E2	12	1	4	60	66.6667	5	20	8.33333	30
	E3	13	0	4	65	66.6667	0	20	0	30
